# Supplementary material for: Household Transmission of SARS-CoV-2: A Prospective Longitudinal Study Showing Higher Viral Load and Increased Transmissibility of the Alpha Variant Compared to Previous Strains
Source: Microorganisms. 2021 Nov 17;9(11):2371. doi: 10.3390/microorganisms9112371 (PMC8622435; doi:10.3390/microorganisms9112371)
Supplement: Supplementary file 1 [file microorganisms-09-02371-s001.zip]

Archive with 6 entries (6 files):
- Supplementary_FigureS1.pdf
- Supplementary_FigureS2.pdf
- Supplementary_TableS1.pdf
- Supplementary_TableS2.pdf
- Supplementary_TableS3.pdf
- Supplementary_TableS4.pdf
